# Supplementary material for: Constant-time hardware implementation of Modular Inversion with Kaliski’s Algorithm for ECC
Source: PLoS One. 2026 Jul 28;21(7):e0354145. doi: 10.1371/journal.pone.0354145 (PMC13411918; doi:10.1371/journal.pone.0354145)
Supplement: S1 Data — (ZIP) [file pone.0354145.s001.zip]

Archive with 4 entries (4 files):
- S1_Data_comparison.csv
- __MACOSX/._S1_Data_comparison.csv
- S1_Data_README.txt
- __MACOSX/._S1_Data_README.txt
