# Supplementary material for: Constant-time hardware implementation of Modular Inversion with Kaliski’s Algorithm for ECC
Source: PLoS One. 2026 Jul 28;21(7):e0354145. doi: 10.1371/journal.pone.0354145 (PMC13411918; doi:10.1371/journal.pone.0354145)
Supplement: S1 Data — (ZIP) [file pone.0354145.s001.zip › S1_Data_comparison.csv]

Design	Reference	FPGA_Platform	Frequency_MHz	Area_slices_k	Area_estimated_from_LUTs	Latency_us	AxT_kslice_us	Throughput_Mbps
This work		Kintex-7	222.9	1.700	no	4.63	7.87	55.3
Sghaier et al. MBEEA	[22]	Virtex-7	276	2.035	no	1.12	2.28	228.6
Hossain and Kong	[12]	Virtex-7	146.2	1.480	no	2.329	3.45	109.9
Ji et al. CT-IMI	[24]	Virtex-7	115.9	1.050	yes	2.56	2.69	100
Ji et al. CT-CMMI	[24]	Virtex-7	116.3	0.675	yes	2.45	1.65	104.5
Deshpande et al. (sequential)	[13]	UltraScale	190.4	0.915	no	47.0	43.01	5.45
Murat et al.	[20]	Spartan-6	231.9	0.275	yes	22.08	6.07	11.59
Mrabet et al.	[21]	Virtex-5	129	0.592	no	7.93	4.70	32.28
