# Supplementary material for: Constant-time hardware implementation of Modular Inversion with Kaliski’s Algorithm for ECC
Source: PLoS One. 2026 Jul 28;21(7):e0354145. doi: 10.1371/journal.pone.0354145 (PMC13411918; doi:10.1371/journal.pone.0354145)
Supplement: S1 Data — (ZIP) [file pone.0354145.s001.zip › S1_Data_README.txt]

Minimal data set for manuscript PONE-D-25-64818
"Constant-time hardware implementation of Modular Inversion with Kaliski's Algorithm for ECC"

FILE: S1_Data_comparison.csv
------------------------------------------------------------------
This file contains the numerical values used to reach the conclusions in
Section 4 (Result Implementation) and to build Table 3 and Figures 5 and 6.

Columns:
  Design                    - design name
  Reference                 - citation number in the manuscript ([--] = this work)
  FPGA_Platform             - target FPGA device family
  Frequency_MHz             - reported/synthesized maximum clock frequency (MHz)
  Area_slices_k             - area in thousands of slices
  Area_estimated_from_LUTs  - "yes" if the slice count was estimated from the
                              reported LUT count via the slice rule (1 slice ~= 4 LUTs),
                              "no" if the design reports slices directly
  Latency_us                - latency of one modular inversion (microseconds)
  AxT_kslice_us             - area-time product = Area_slices_k * Latency_us (k-slice.us)
                              (values plotted in Figure 5)
  Throughput_Mbps           - throughput = 256 / Latency (Mbps)
                              (values plotted in Figure 6)

Proposed design (this work), additional synthesis details:
  Tool/device : Xilinx Vivado 23.1, Kintex-7
  Slices      : 1700 (1.7k), DSP blocks: 0
  Frequency   : 222.9 MHz
  Latency     : 1033 clock cycles = 4.63 us
  Throughput  : 55.3 Mbps
